# Supplementary material for: Analysis of Research Trends in Ultrasound-Guided Acupuncture and Dry-Needling: A Scoping Review
Source: J Clin Med. 2024 Aug 22;13(16):4962. doi: 10.3390/jcm13164962 (PMC11355774; doi:10.3390/jcm13164962)
Supplement: Supplementary file 1 [file jcm-13-04962-s001.zip]

Archive with 7 entries (7 files):
- Appendix S1. Search Expressions.pdf
- Appendix S2. PRISMA ScR-Fillable-Checklist.pdf
- Appendix S3. Disease Categories Based on ICD-11 Classifications.pdf
- Appendix S4. The information of included Systematic Review and Meta-analysis.pdf
- Appendix S5. The information of included Clinical Trial.pdf
- Appendix S6. The Information of included cohort study.pdf
- Appendix S7. The Information of included RCT and nRCT.pdf
